# Supplementary material for: Molecules, Morphometrics and Modeling of the Medically Important Genus Hemiscorpius Peters, 1861 (Scorpiones: Hemiscorpiidae) in Iran Reveal New Species from Kerman
Source: Insects. 2025 Dec 23;17(1):18. doi: 10.3390/insects17010018 (PMC12842565; doi:10.3390/insects17010018)
Supplement: Supplementary file 1 [file insects-17-00018-s001.zip]

Archive with 1 entries (1 files):
- insects-3997223-supplementary.pdf
